# Supplementary material for: The activation of the metabolic oxaloacetate-pyruvate axis restores influenza A virus replication during impaired glycolysis
Source: Virol J. 2026 May 24;23:131. doi: 10.1186/s12985-026-03201-6 (PMC13200417; doi:10.1186/s12985-026-03201-6)
Supplement: Supplementary file 1 — Supplementary Material 3: n-fold changes over control and statistical significances of Fig. 4. [file 12985_2026_3201_MOESM1_ESM.xlsx]

## Sheet: Tabelle4
	mean value						Standard deviation						p-value
	H2O mock vs H2O mock	2-DG mock vs H2O mock	2-DG+OAA mock vs H2O mock	H2O virus vs H2O mock	2-DG virus vs H2O mock	2-DG+OAA virus vs H2O mock	H2O mock vs H2O mock	2-DG mock vs H2O mock	2-DG+OAA mock vs H2O mock	H2O virus vs H2O mock	2-DG virus vs H2O mock	2-DG+OAA virus vs H2O mock	2-DG mock vs H2O mock	2-DG+OAA mock vs H2O mock	H2O virus vs H2O mock	2-DG virus vs H2O mock	2-DG+OAA virus vs H2O mock
glucose	1	1.89645	1.81255	2.88925	3.11738	3.41549	0.292837	2.53177	0.98005	1.36567	1.83622	2.22134	0.321376	0.0398538	0.00303395	0.00848667	0.0114463
gluconic acid	1	1.42125	0.898056	0.760357	0.784691	0.696522	0.156679	0.289737	0.343535	0.142446	0.151304	0.204516	0.00226328	0.434834	0.00373764	0.00912008	0.00301155
fructose-6-phosphate	1	1.0201	0.849255	1.20979	1.16041	1.03508	0.218332	0.34134	0.25016	0.325811	0.333453	0.417688	0.883854	0.192406	0.130904	0.247575	0.82702
fructose-1,6-bisphosphate	1	0.351564	0.191035	1.05396	0.517135	0.657234	0.131674	0.198561	0.0959624	0.64013	0.229391	0.497993	1.13581e-06	3.04804e-10	0.810139	0.000113713	0.0766188
triosephosphate	1	0.0373938	0.0216023	0.700966	0.0673061	0.0434353	0.114714	0.0201302	0.00919297	0.217011	0.0277695	0.0228961	3.20057e-09	4.99198e-09	0.00323538	2.24579e-09	2.74147e-09
glycerol-3-phosphate	1	0.886181	0.473365	0.894555	0.915598	0.595128	0.0817023	0.150115	0.0860149	0.131849	0.112669	0.118159	0.0682274	4.6419e-10	0.0617068	0.0894373	6.36686e-07
1,3-bisphosphoglycerate	1	0.386662	0.0914267	0.314272	0.76697	0.4516	0.399358	0.235435	0.0839485	0.253006	0.475532	0.323564	0.00161176	0.000105843	0.000716941	0.277349	0.00581493
3-phosphoglycerate	1	0.344211	0.123059	0.442363	0.532644	0.4142	0.216586	0.133515	0.0572263	0.162968	0.256426	0.276406	2.79039e-06	8.30029e-07	1.86289e-05	0.000751806	0.000152853
hexosephosphate	1	0.477685	0.486508	1.25041	0.829554	0.780823	0.102544	0.193576	0.109639	0.366545	0.233418	0.195672	1.07682e-05	1.99971e-08	0.0790234	0.0701764	0.0114828
phosphoenolpyruvate	1	0.326454	0.0811381	0.432922	0.622519	0.365883	0.211399	0.0988355	0.050673	0.155347	0.28762	0.232324	2.47446e-06	5.24707e-07	1.13963e-05	0.00644614	1.72975e-05
lactate	1	0.529417	0.502993	0.864019	0.43543	0.580956	0.148652	0.241855	0.115598	0.175351	0.137636	0.221661	0.000238694	9.41394e-07	0.0955012	3.25353e-07	0.000335562
pyruvate	1	0.576798	155.552	0.739554	0.394992	57.6194	0.725067	0.329206	185.509	0.714964	0.352746	53.7202	0.13875	0.0369782	0.454073	0.0446598	0.0133562
myo-inositol	1	0.836436	0.75395	1.62275	0.987494	1.05008	0.128518	0.228372	0.183016	0.520376	0.294856	0.272424	0.0845135	0.00510689	0.00691168	0.909259	0.627406
uridine diphosphate glucose	1	0.763596	0.532584	0.841764	0.853592	0.819941	0.131945	0.324364	0.0934171	0.337425	0.386298	0.379945	0.0688165	4.25159e-07	0.218339	0.307609	0.20923
uridine diphosphate glucoronic acid	1	0.266563	0.328078	0.784494	0.457184	0.491468	0.205923	0.0850683	0.160762	0.417811	0.176609	0.290011	1.08315e-06	1.27836e-06	0.191073	2.03035e-05	0.000701434
6-phosphogluconate	1	0.944653	0.545886	0.537125	1.17554	0.720224	0.250485	0.447063	0.162585	0.283653	0.546828	0.368651	0.751255	0.000465769	0.00211764	0.399635	0.0804871
erythrose-4-phosphate	1	1.13613	0.596364	0.472427	0.560748	0.56677	0.188537	0.408587	0.170816	0.153861	0.133322	0.240627	0.383129	0.000218677	8.81453e-06	4.86334e-05	0.000683611
ribose-5-phosphate	1	1.09372	1.56668	0.98296	1.86806	1.66984	0.225491	0.317754	0.796135	0.328087	0.748536	0.505735	0.482072	0.0691763	0.899628	0.0082227	0.00392918
sedoheptulose-7-phosphate	1	1.64478	1.10611	1.04636	2.06058	1.54511	0.0598678	0.394045	0.29517	0.281604	0.39424	0.553327	0.00111352	0.319147	0.640934	3.44516e-05	0.0182914
acetyl-CoA	1	0.236413	1.30024	0.883297	0.499094	1.05489	0.310838	0.194275	0.762452	0.308927	0.201433	0.392618	2.57517e-05	0.298248	0.436053	0.00122495	0.746775
citric acid	1	0.830954	1.55322	2.158	1.11252	1.73941	0.160712	0.146921	0.505983	0.565773	0.348791	0.370529	0.0334029	0.0112933	0.000201165	0.3978	0.000194209
fumaric acid	1	0.807784	0.846393	0.934387	0.824727	1.01283	0.210213	0.148647	0.126551	0.15807	0.197853	0.308691	0.0413636	0.082763	0.465899	0.0873541	0.919357
itaconate	1	0.606922	1.43512	1.12476	0.493181	1.56437	0.183552	0.170263	0.213038	0.198383	0.176011	0.31833	0.00023936	0.000286446	0.185235	1.94201e-05	0.000511689
malate	1	0.691027	0.679391	0.865702	0.789932	0.836933	0.0511236	0.149128	0.0779112	0.0789417	0.0484321	0.115501	0.000164505	7.14818e-08	0.000792443	1.28802e-07	0.00258629
oxoglutaric acid	1	0.878783	0.966849	0.791636	0.859842	0.834832	0.309518	0.313507	0.210628	0.281814	0.244526	0.185878	0.421262	0.794362	0.15498	0.303095	0.192963
succinic acid	1	1.12582	0.737337	1.03948	1.02584	0.976652	0.218092	0.450607	0.174595	0.292357	0.477308	0.143733	0.465941	0.0127401	0.749962	0.885186	0.792529
arginine	1	1.38642	1.10265	0.843789	0.858249	0.803051	0.142365	0.266915	0.29848	0.209764	0.1304	0.249997	0.00231432	0.370926	0.0856309	0.0427431	0.0611944
argininosuccinic acid	1	0.924269	1.01406	0.984116	1.05588	1.14962	0.157849	0.232172	0.280062	0.203273	0.212353	0.364741	0.431826	0.897684	0.855572	0.536032	0.282988
asparagine	1	1.91129	0.693393	0.477089	1.29374	0.683052	0.17488	0.798162	0.231786	0.1245	0.262799	0.134322	0.00890347	0.00642223	3.20832e-06	0.0144762	0.000616555
cystin	1	2.61342	0.226049	1.36846	3.61147	1.19124	0.364912	0.419204	0.0907839	0.556125	1.38859	0.759203	2.09682e-07	0.000164833	0.119069	0.000387017	0.509272
glutamate	1	0.643454	0.625164	1.06694	0.819047	0.85542	0.0608585	0.101703	0.110692	0.19469	0.168567	0.162468	5.57314e-07	9.53348e-07	0.349176	0.0126276	0.0310188
glutamine	1	1.31451	0.86911	0.605542	0.766757	0.771947	0.0761825	0.281772	0.194836	0.141215	0.145125	0.139415	0.0100445	0.0888559	7.44769e-06	0.00107045	0.000950261
histidine	1	0.863387	0.825195	0.673193	0.398735	0.383291	0.144952	0.220388	0.544338	0.0941949	0.126946	0.144612	0.142837	0.375838	6.2059e-05	7.90984e-08	1.10416e-07
leucine	1	2.73219	0.924696	6.65826	4.6467	5.28489	0.617444	4.1062	0.536323	4.85593	4.36133	4.18155	0.244638	0.785979	0.00806478	0.0368078	0.0152541
lysine	1	1.36385	0.923558	0.788993	0.677094	0.641044	0.181767	0.268578	0.345686	0.28535	0.165481	0.255019	0.00459294	0.567876	0.0830497	0.00118635	0.00383044
methionine	1	2.5885	1.58319	4.75429	3.92291	9.26006	0.201094	2.74358	1.44963	3.36046	3.20695	10.8147	0.121053	0.26491	0.0100429	0.0257017	0.0511679
N-acetylalanine	1	0.259258	0.324529	1.87846	0.480465	0.646688	0.330492	0.101298	0.0873537	1.16557	0.299781	0.423411	9.55984e-05	0.0002107	0.0567337	0.00304374	0.0670349
phenylalanine	1	1.33915	0.917863	2.1021	1.85586	1.67857	0.842027	1.68092	0.865073	1.39311	1.12267	1.06533	0.598464	0.840839	0.0629519	0.0874742	0.154333
N-acetylaspartate	1	0.471124	0.356936	0.955132	0.490492	0.46181	0.0271295	0.0542665	0.0351006	0.111295	0.0638436	0.0432256	8.68392e-12	3.09124e-17	0.27031	2.53435e-10	5.03013e-14
proline	1	0.97317	1.01405	1.92496	2.27749	2.22048	0.18671	0.410575	0.295606	0.438766	0.520732	0.662394	0.861559	0.905799	0.00012441	4.00674e-05	0.000436617
serine	1	1.97908	1.38511	0.743968	1.71253	1.46468	0.068964	0.710649	0.706243	0.103153	0.295213	0.329465	0.00324045	0.141437	2.38264e-05	6.42996e-05	0.00270741
theorine	1	0.998855	0.870315	1.3193	1.21501	1.05705	0.0935458	0.2026	0.151792	0.202956	0.188918	0.184445	0.987992	0.0475956	0.00122081	0.0101673	0.424286
trypthophan	1	1.20426	0.955967	4.66264	5.86019	6.16265	0.861127	1.30192	0.868451	4.61187	5.77961	7.2984	0.700596	0.915329	0.0452711	0.0360293	0.0672096
tyrosine	1	1.41299	1.34655	1.37074	1.49601	1.26586	0.14736	0.270321	0.356944	0.140129	0.245792	0.324012	0.00159021	0.0214876	5.19014e-05	0.000169417	0.0462855
valine	1	1.35786	1.14745	1.48603	1.58717	1.6394	0.218266	0.464648	0.229488	0.333575	0.445617	0.938881	0.0597063	0.181637	0.00264509	0.00418672	0.078292
folic acid	1	1.20584	0.950999	0.679763	0.681384	0.688072	0.218431	0.226793	0.376868	0.277136	0.203904	0.300886	0.0675366	0.741216	0.0156075	0.00561852	0.0240676
glutathione ox. (GSSG)	1	0.182495	0.0116874	0.607131	0.0875124	0.0536356	0.0855752	0.0465313	0.00696986	0.250658	0.0323641	0.064649	5.46331e-12	4.34305e-10	0.00128526	2.62863e-11	6.20165e-14
adenine	1	1.47693	0.652802	1.13814	1.31847	0.889592	0.1452	0.25769	0.191336	0.36776	0.367779	0.302663	0.000353223	0.000594081	0.318246	0.0353458	0.344102
adenosine	1	1.13809	1.32921	0.772372	1.25994	1.8536	0.15566	0.34358	0.346762	0.356	0.644657	1.26671	0.295222	0.0246093	0.106705	0.27005	0.0786617
adenosine monophosphate	1	0.6328	0.710203	3.54515	1.85539	1.81004	0.771181	0.158742	0.722794	3.37599	1.50823	1.67554	0.196493	0.422907	0.0554513	0.155865	0.213888
adenosine diphosphate	1	0.784297	0.414261	1.13098	0.876464	0.766446	0.378101	0.216998	0.160682	0.763885	0.433123	0.404793	0.161999	0.00136017	0.65323	0.528485	0.22409
adenosine triphosphate	1	0.418105	0.343089	0.641604	0.565268	0.529403	0.275589	0.16267	0.107406	0.268045	0.0825988	0.118708	0.000111155	4.70891e-05	0.0129353	0.00126218	0.000666136
cytidine	1	1.00704	1.11186	0.843225	1.52259	2.44719	0.197332	0.162324	0.262185	0.368442	0.718193	1.87057	0.9352	0.322824	0.282048	0.0639372	0.0491494
cytosine	1	1.0306	1.08428	0.915597	1.54819	2.75928	0.181029	0.199909	0.311217	0.406624	0.847016	2.38756	0.738039	0.495049	0.580814	0.0910845	0.0582322
cytidine monophosphate	1	0.893286	0.812391	1.5767	1.03502	1.09913	0.154972	0.136123	0.0849716	0.479534	0.302254	0.313831	0.140519	0.00756005	0.00674184	0.762458	0.412585
cytidine diphosphate	1	0.819366	0.51804	1.35758	1.30015	1.1212	0.539872	0.378179	0.326987	0.978145	0.735697	0.752249	0.424479	0.0390827	0.35523	0.339754	0.700255
cytidine triphosphate	1	0.44665	0.253064	0.486178	0.561816	0.443961	0.216102	0.192562	0.151062	0.271222	0.155517	0.176638	3.22944e-05	5.73141e-07	0.000455449	0.000195966	2.27827e-05
guanine	1	2.27115	1.34829	8.73483	6.02748	12.7291	0.556225	3.58803	1.55847	7.00837	5.1871	12.9934	0.322916	0.54191	0.0106612	0.0196889	0.026751
guanosine	1	1.09209	0.850094	0.463107	0.753053	0.8575	0.0853112	0.576152	0.148935	0.109514	0.126156	0.224059	0.647414	0.0214726	6.37803e-09	0.000247774	0.104098
guanosine monophosphate	1	0.873532	0.557807	1.12987	0.794576	0.72251	0.328391	0.120471	0.247048	0.734743	0.353063	0.270498	0.303248	0.00568767	0.637744	0.219537	0.0687294
guanosine diphosphate	1	0.733663	0.359101	0.838998	0.818481	0.659633	0.406733	0.301824	0.17903	0.659743	0.508476	0.416055	0.135855	0.00120447	0.543683	0.415877	0.0984016
uridine	1	0.973515	0.643264	1.11378	1.63026	1.40331	0.122504	0.343948	0.20994	0.422561	0.837819	0.607072	0.832107	0.000729145	0.457044	0.0547001	0.0837758
uridine monophosphate	1	0.981376	0.257374	0.833023	0.56631	0.299537	0.24322	0.405024	0.107054	0.325142	0.216886	0.127472	0.907651	4.20387e-06	0.236534	0.0010728	5.65462e-06
uridine diphosphate	1	1.26524	0.52912	1.51279	2.04074	1.4771	0.648198	0.722099	0.307133	1.1831	1.1025	1.01793	0.424393	0.0736438	0.275679	0.0297718	0.255958
orotic acid	1	0.838477	0.838162	0.655967	0.387829	0.383904	0.143852	0.244665	0.533138	0.0914043	0.140879	0.140756	0.111629	0.401756	3.39775e-05	9.75783e-08	8.8982e-08
inosine	1	1.25371	1.30751	0.772081	1.24644	1.83397	0.152855	0.281462	0.33729	0.33041	0.643419	1.25687	0.0344686	0.0297056	0.0864498	0.292856	0.0825284
inosine diphosphate	1	0.779754	0.413075	1.14703	0.87976	0.760371	0.381202	0.207865	0.156545	0.767364	0.445084	0.393682	0.15321	0.00142159	0.616255	0.547052	0.208102
inosine triphosphate	1	0.469792	0.482335	0.853808	0.68564	0.686902	0.168637	0.180643	0.123456	0.347683	0.134641	0.139567	8.41024e-06	2.42381e-06	0.279361	0.00052866	0.000603369
xanthine	1	1.86281	0.668935	0.461338	0.436437	0.423135	0.271147	0.708167	0.209928	0.0702728	0.134057	0.122117	0.00635134	0.0110435	0.000261903	0.00013008	0.000111193
hypoxanthine	1	1.28248	0.800515	1.04588	0.897206	0.831319	0.216833	0.526025	0.232086	0.370505	0.320108	0.308929	0.165396	0.0779244	0.753609	0.438355	0.20085
thymidine	1	0.799552	0.689442	0.575295	0.65992	0.829094	0.394479	0.400913	0.241934	0.217948	0.225751	0.253037	0.300867	0.0648216	0.0147733	0.0432246	0.292906
thymine	1	6.24971	1.69953	0.749068	2.16391	1.45294	0.455398	4.18722	0.826632	0.415145	1.68563	0.779199	0.00547768	0.0453814	0.239691	0.0760228	0.156269
nicotinamide	1	1.41645	0.974711	1.02125	1.00228	0.796804	0.214415	0.465058	0.3527	0.280769	0.291149	0.322702	0.0323912	0.856963	0.859234	0.985138	0.138095
NAD+	1	0.711766	0.578658	0.596795	0.704322	0.666945	0.0785806	0.169799	0.127249	0.213386	0.225071	0.214918	0.000692071	1.02239e-06	0.00032356	0.00402344	0.00137394
NADH	1	1.80438	0.970144	0.538439	1.34572	0.69224	0.422716	0.76298	0.605634	0.453142	0.530137	0.555068	0.016535	0.905162	0.0401452	0.146591	0.205622
NADP+	1	0.710823	0.555243	0.707985	0.792881	0.737442	0.0905212	0.153259	0.0911352	0.277228	0.287338	0.216901	0.00030551	1.61532e-08	0.0137144	0.0673472	0.0067013
FAD	1	0.640726	0.507558	0.536864	0.471527	0.512367	0.145787	0.293187	0.144341	0.177762	0.143906	0.177721	0.0066245	2.11275e-06	2.00389e-05	8.50693e-07	1.12022e-05
N-Acetylglutamic acid	1	0.499539	0.293628	0.828373	0.437607	0.338027	0.0694103	0.0974001	0.0562334	0.0807246	0.0680548	0.0567937	3.59382e-09	1.65239e-13	0.000193813	8.46554e-12	4.29239e-13
aspartic acid	1	1.15255	1.17755	0.943015	1.21437	1.8431	0.0606839	0.205573	0.191768	0.259093	0.324877	0.558705	0.0602784	0.0252234	0.536829	0.0851849	0.00188653
urea	1	1.08823	0.878092	1.54233	1.50018	1.30835	0.857304	1.1356	0.814126	0.853084	1.09887	0.833657	0.854936	0.761066	0.197302	0.298537	0.450461
ornithine	1	1.21077	0.928667	0.90701	0.855641	0.777474	0.160535	0.204644	0.187211	0.112297	0.124777	0.171324	0.0279327	0.398661	0.175892	0.0500438	0.0117778
choline	1	1.14299	0.825443	0.709524	0.788689	0.753258	0.0664462	0.162207	0.167	0.0738404	0.0635863	0.110463	0.0331352	0.0147845	1.79189e-07	3.65567e-06	6.55919e-05
acetylcholine	1	1.28565	1.07761	1.0711	1.69857	1.6862	0.185805	0.664287	0.193823	0.54632	0.899039	0.817723	0.2447	0.398715	0.71948	0.0493626	0.0369652
pantothenate	1	1.08769	0.951543	1.72084	1.42881	1.73877	0.515668	0.467969	0.270079	1.32853	0.984616	1.55848	0.710601	0.806993	0.159065	0.269481	0.207543
pyridoxamine	1	1.49299	1.3546	0.770118	1.12433	1.09207	0.0846321	0.42546	0.240054	0.177601	0.163212	0.26887	0.00824616	0.00190673	0.00463924	0.0652487	0.351255
pyridoxine	1	1.40849	0.9283	0.450129	0.374542	0.396018	0.446893	0.511398	0.672431	0.401604	0.386909	0.478428	0.090363	0.793827	0.0144755	0.00600814	0.0137698
carnitine	1	2.43117	2.65417	1.3088	4.71569	6.08834	0.189362	1.52242	1.59896	0.481167	2.16689	3.47236	0.0225664	0.0145754	0.102249	0.00086035	0.00228584
creatine	1	0.182115	0.291145	1.78759	0.418488	0.630447	0.433952	0.0375121	0.0651974	1.11757	0.293899	0.512374	0.000465422	0.00112723	0.0760419	0.00494472	0.11872
